# Supplementary material for: Goat Milk Nutritional Quality Software-Automatized Individual Curve Model Fitting, Shape Parameters Calculation and Bayesian Flexibility Criteria Comparison
Source: Animals (Basel). 2020 Sep 18;10(9):1693. doi: 10.3390/ani10091693 (PMC7552780; doi:10.3390/ani10091693)
Supplement: Supplementary file 1 [file animals-10-01693-s001.zip]

Archive with 15 entries (15 files):
- Table S1.docx
- Table S10.docx
- Table S11.docx
- Table S12.docx
- Table S13.docx
- Table S14.docx
- Table S15.docx
- Table S2.docx
- Table S3.docx
- Table S4.docx
- Table S5.docx
- Table S6.docx
- Table S7.docx
- Table S8.docx
- Table S9.docx
